# Supplementary material for: Subcellular Localization Dictates Therapeutic Function: Spatially Targeted Delivery of Amuc_1100 by Engineered Lacticaseibacillus paracasei L9 Enhances Intestinal Barrier in Colitis
Source: Nutrients. 2025 Dec 30;18(1):123. doi: 10.3390/nu18010123 (PMC12787787; doi:10.3390/nu18010123)
Supplement: Supplementary file 1 [file nutrients-18-00123-s001.zip]

Archive with 1 entries (1 files):
- nutrients-4024624-supplementary.pdf
